# Supplementary material for: PSII Activity Was Inhibited at Flowering Stage with Developing Black Bracts of Oat
Source: Int J Mol Sci. 2021 May 17;22(10):5258. doi: 10.3390/ijms22105258 (PMC8156022; doi:10.3390/ijms22105258)
Supplement: Supplementary file 1 [file ijms-22-05258-s001.zip]

Archive with 1 entries (1 files):
- ijms-1202607-supplementary.pdf
